# Supplementary material for: Establishing priorities for psychological interventions in pediatric settings: A decision-tree approach using the DISABKIDS-10 Index as a screening instrument
Source: PLoS One. 2018 May 31;13(5):e0198402. doi: 10.1371/journal.pone.0198402 (PMC5979027; doi:10.1371/journal.pone.0198402)
Supplement: S1 File — (XLSX) [file pone.0198402.s001.xlsx]

## Sheet: Sheet1
Code	Age_child	AgeGroup_child	Gender_child	Diagnosis_child	Medication_child	Severity_child	Gender_parent	Age_parent	MaritalStatus_parent	NSE_parent	FamilyStructure	PsychiatricHistory_parent	HrQoL_child	PsyhologicalProblems_child
As01	11	0	0	1	1	2	1	42	2	1	1	0	92.5	0
As02	12	0	1	1	1	2	1	38	6	0	0	1	72.5	0
As03	16	1	1	1	1	2	1	48	2	0	1	0	30	1
As04	9	0	1	1	1	1	1	43	2	0	1	0	100	0
As05	17	1	1	1	1	2	1	35	2	0	1	0	97.5	0
As06	16	1	1	1	1	2	1	40	2	1	1	0	92.5	0
As07	16	1	1	1	1	#NULL!	1	38	2	0	1	0	90	0
As08	11	0	0	1	1	1	1	35	2	1	1	0	97.5	0
As09	10	0	0	1	1	1	1	42	2	1	1	0	95	0
As10	11	0	0	1	1	2	0	38	2	0	1	0	90	0
As11	12	0	1	1	1	2	1	37	3	1	1	0	90	0
As12	9	0	0	1	1	2	1	41	2	1	1	0	65	1
As13	14	1	0	1	1	1	1	49	5	0	0	1	80	0
As14	16	1	0	1	1	2	1	56	5	1	0	1	100	0
As15	10	0	0	1	1	2	1	31	2	0	1	0	97.5	1
As16	11	0	0	1	1	1	1	41	2	0	1	0	85	1
As17	15	1	1	1	1	1	1	40	5	1	0	0	82.5	0
As18	8	0	0	1	1	2	0	38	6	1	0	1	75	0
As19	17	1	1	1	1	2	1	43	2	0	1	0	87.5	0
As20	13	1	1	1	1	1	1	45	2	0	1	0	97.5	0
As21	8	0	0	1	1	1	1	37	2	1	1	0	87.5	0
As22	15	1	1	1	1	1	1	42	2	0	1	0	92.5	0
As23	15	1	1	1	1	1	1	45	2	1	1	0	95	0
As24	12	0	0	1	1	2	1	42	2	1	1	0	85	0
As25	13	1	1	1	1	1	1	39	2	1	1	0	100	0
As26	17	1	0	1	1	1	1	60	2	0	1	0	80	0
As27	11	0	1	1	1	1	1	37	1	0	0	0	97.5	0
As28	14	1	1	1	1	1	1	37	5	0	0	1	87.5	0
As29	14	1	0	1	1	2	1	35	2	0	1	1	90	0
As30	8	0	0	1	1	1	1	33	2	1	1	1	75	1
As31	11	0	0	1	1	1	1	41	2	1	1	0	87.5	0
As32	8	0	0	1	1	2	1	36	2	0	1	0	52.5	1
As33	13	1	1	1	1	1	1	36	2	1	1	0	82.5	0
As34	10	0	0	1	1	#NULL!	1	36	2	0	1	0	67.5	1
As35	11	0	0	1	1	1	1	44	2	0	1	1	87.5	0
As36	12	0	1	1	1	2	0	44	2	1	1	0	50	1
As37	10	0	1	1	0	1	1	42	2	1	1	0	92.5	0
As38	9	0	1	1	1	1	1	46	2	0	1	0	95	0
As39	13	1	1	1	1	1	1	66	6	0	0	0	92.5	0
As40	15	1	1	1	1	2	1	43	5	1	0	0	85	0
As41	16	1	0	1	1	2	1	39	2	0	1	0	85	1
As42	16	1	0	1	1	1	1	42	2	1	1	0	82.5	0
As43	13	1	1	1	1	1	1	35	2	0	1	1	92.5	0
As44	10	0	1	1	1	1	0	42	2	0	0	0	77.5	0
As45	13	1	1	1	1	2	1	45	2	1	1	0	85	0
As46	13	1	1	1	1	1	0	45	2	0	1	0	85	0
As47	11	0	1	1	1	2	1	43	2	1	1	0	95	0
As48	13	1	0	1	1	1	1	50	2	0	1	1	65	1
As49	15	1	1	1	1	1	1	43	2	0	1	1	72.5	0
As50	9	0	1	1	1	1	1	45	1	0	0	1	70	1
As51	10	0	0	1	1	1	1	37	#NULL!	1	1	0	90	0
As52	10	0	1	1	1	2	1	35	2	1	1	0	95	0
As53	11	0	0	1	1	2	1	42	2	1	1	0	95	0
As54	15	1	1	1	1	1	1	51	2	0	1	0	77.5	0
As55	14	1	1	1	1	2	1	45	5	0	0	1	75	1
As56	14	1	1	1	1	2	1	32	2	0	1	1	75	1
As57	9	0	1	1	1	1	0	42	2	1	1	0	97.5	0
As58	13	1	1	1	1	1	1	40	2	0	1	1	62.5	0
As59	11	0	1	1	1	1	1	38	2	1	1	0	82.5	0
As60	17	1	1	1	1	2	0	45	2	1	1	0	70	0
As61	10	0	0	1	1	1	1	39	3	1	1	0	92.5	0
As62	10	0	0	1	1	2	1	47	5	0	0	0	97.5	0
As63	10	0	0	1	1	1	0	46	2	0	1	1	90	0
As64	11	0	1	1	1	1	1	41	2	0	1	0	95	0
As65	12	0	0	1	1	1	1	39	#NULL!	1	1	0	95	0
As66	14	1	1	1	1	1	1	48	2	0	1	0	82.5	0
As67	8	0	0	1	1	2	0	42	2	1	1	0	70	1
As68	10	0	0	1	1	2	0	34	2	0	1	0	80	1
As69	11	0	0	1	1	1	1	34	2	0	1	1	62.5	1
As70	10	0	0	1	1	2	1	35	2	1	1	0	97.5	0
As71	13	1	0	1	1	2	1	43	2	0	1	0	85	0
As72	15	1	0	1	1	1	0	39	2	0	1	0	97.5	0
As73	10	0	1	1	1	2	1	48	6	1	0	0	92.5	0
As74	14	1	0	1	1	2	0	48	2	0	1	0	87.5	0
As75	13	1	0	1	1	2	0	32	5	0	0	0	85	0
As76	12	0	1	1	1	1	0	44	2	0	1	1	77.5	1
As77	13	1	1	1	1	1	0	46	2	0	1	0	95	0
As78	16	1	0	1	1	2	1	42	2	0	1	0	95	0
As79	16	1	0	1	1	1	1	48	2	1	1	0	100	0
As80	10	0	1	1	1	1	0	71	2	0	0	0	77.5	0
As81	12	0	1	1	1	1	1	38	2	0	1	0	97.5	0
As82	11	0	1	1	1	2	0	40	2	1	1	0	95	0
As83	9	0	0	1	1	1	1	37	2	1	1	0	97.5	0
As84	11	0	0	1	1	1	1	40	2	0	1	0	72.5	0
As85	11	0	1	1	1	1	1	38	2	0	1	0	87.5	0
As86	8	0	1	1	0	1	1	43	2	1	1	0	92.5	0
As87	11	0	1	1	1	2	1	35	2	0	1	0	85	0
As88	17	1	0	1	1	1	1	43	2	0	1	0	92.5	0
As89	12	0	0	1	1	2	1	33	2	0	1	1	85	0
As90	11	0	0	1	1	2	1	43	2	0	1	1	92.5	0
As91	10	0	0	1	1	1	1	31	2	0	1	0	90	0
As92	17	1	0	1	1	2	1	40	2	0	1	0	50	1
As93	13	1	1	1	1	2	1	44	2	1	1	0	95	0
As94	13	1	1	1	1	1	1	42	1	0	0	0	77.5	0
As95	12	0	0	1	1	1	0	40	2	1	1	0	75	0
As96	12	0	0	1	1	1	1	37	2	0	1	0	90	0
As97	12	0	0	1	1	1	1	32	2	0	1	0	80	0
As98	11	0	0	1	1	2	1	37	2	1	1	0	90	0
As99	17	1	0	1	1	1	0	49	2	1	1	1	90	0
As100	11	0	0	1	1	2	1	45	2	0	1	0	77.5	0
As101	16	1	0	1	1	1	1	42	2	0	1	1	92.5	0
As102	12	0	0	1	1	1	1	45	2	0	1	0	97.5	0
As103	10	0	0	1	1	2	0	50	5	0	0	0	57.5	0
As104	13	1	0	1	1	1	1	41	2	1	1	0	95	0
As105	15	1	0	1	1	1	0	59	2	0	1	0	57.5	0
As106	9	0	0	1	1	2	1	39	2	1	1	0	97.5	0
As107	15	1	0	1	1	1	1	43	2	1	1	0	97.5	0
As108	13	1	0	1	1	1	1	46	2	0	1	0	95	0
As109	10	0	0	1	1	2	1	42	2	1	1	0	65	0
As110	16	1	0	1	1	1	1	39	2	0	1	1	97.5	0
As111	15	1	1	1	1	1	1	39	1	0	0	1	52.5	1
As112	10	0	1	1	1	1	1	42	2	0	1	0	80	0
As113	17	1	0	1	1	2	1	41	2	0	1	0	85	0
As114	10	0	0	1	1	1	1	38	2	1	1	0	100	0
As115	9	0	0	1	1	2	1	39	2	1	1	1	90	0
As116	9	0	0	1	1	1	1	32	2	0	1	0	85	0
As117	9	0	0	1	1	1	1	30	2	0	1	0	62.5	1
As118	12	0	0	1	1	1	1	47	2	0	1	0	95	0
As119	15	1	1	1	1	#NULL!	1	39	5	0	0	1	97.5	0
As120	9	0	0	1	1	1	1	32	2	0	1	0	55	1
As121	12	0	0	1	1	1	1	39	2	0	1	0	85	1
As122	16	1	1	1	1	2	1	42	2	0	1	0	65	1
As123	8	0	1	1	1	#NULL!	1	40	2	1	1	0	90	0
As124	8	0	1	1	1	1	1	38	2	1	1	0	75	0
As125	16	1	1	1	1	2	1	45	2	0	1	0	52.5	1
As126	8	0	1	1	1	1	1	37	2	0	1	0	50	1
As127	15	1	1	1	1	2	1	40	6	0	0	0	82.5	0
As128	12	0	1	1	1	2	1	41	2	0	1	0	62.5	1
As129	12	0	1	1	1	1	1	40	2	0	1	0	87.5	0
As130	8	0	1	1	1	1	1	34	2	0	1	0	65	0
As131	11	0	1	1	1	2	1	64	6	0	0	0	85	0
As132	13	1	1	1	1	2	1	38	2	0	1	0	72.5	0
As133	14	1	1	1	1	1	1	41	5	0	0	0	77.5	1
As134	18	1	0	1	1	2	1	47	2	1	1	1	92.5	0
As135	12	0	0	1	1	1	1	35	2	1	1	0	85	1
As136	15	1	0	1	1	1	1	45	2	0	1	0	100	0
As137	11	0	0	1	1	2	1	42	2	1	1	0	85	0
As138	9	0	0	1	1	1	1	31	5	1	0	1	92.5	0
As139	11	0	0	1	1	1	1	41	2	0	1	0	87.5	0
As140	14	1	0	1	1	2	1	50	1	0	0	0	95	0
As141	10	0	1	1	1	1	1	40	2	0	1	0	90	0
As142	11	0	0	1	1	1	1	46	5	1	0	1	95	1
As143	9	0	0	1	1	2	1	45	2	0	1	0	80	0
As144	15	1	0	1	1	1	1	41	2	0	1	1	92.5	0
As145	11	0	0	1	1	2	1	39	2	1	1	0	82.5	0
As146	16	1	0	1	1	1	1	50	2	1	1	1	85	0
As147	11	0	0	1	1	1	1	38	2	0	1	0	100	0
As148	13	1	0	1	1	2	1	31	5	0	0	1	77.5	0
As149	11	0	0	1	1	1	1	39	2	1	1	1	100	1
As150	12	0	0	1	1	1	1	38	2	0	1	0	57.5	0
As151	14	1	0	1	1	1	0	40	2	0	1	0	82.5	0
As152	9	0	0	1	1	2	0	41	2	1	1	0	95	0
As153	14	1	0	1	1	1	0	44	2	1	1	0	100	0
As154	15	1	0	1	1	1	1	43	2	0	1	1	70	0
As155	10	0	1	1	1	2	1	48	2	1	1	0	100	0
As156	15	1	0	1	1	1	1	44	2	0	1	0	100	0
As157	11	0	0	1	1	1	1	45	4	0	0	1	80	0
As158	11	0	0	1	1	2	1	41	2	0	1	0	77.5	0
As159	17	1	0	1	1	#NULL!	0	49	2	1	1	0	97.5	0
As160	16	1	0	1	1	1	1	36	2	0	1	0	100	0
As161	8	0	1	1	1	1	1	35	5	1	0	0	100	0
As162	14	1	0	1	1	2	0	47	6	0	0	0	77.5	0
As163	15	1	0	1	1	1	1	41	2	0	1	0	97.5	1
As164	12	0	1	1	1	2	0	32	2	0	1	0	72.5	1
As165	10	0	0	1	1	2	1	37	2	1	1	0	62.5	0
As166	12	0	0	1	1	2	1	43	4	1	0	1	80	0
As167	16	1	1	1	1	2	1	60	1	0	0	0	75	0
As168	10	0	0	1	1	1	1	37	2	0	1	0	97.5	0
As169	13	1	0	1	1	1	1	55	4	0	0	1	90	0
As170	11	0	0	1	1	2	1	47	6	0	0	0	40	1
As171	11	0	0	1	1	2	1	37	2	1	1	0	87.5	0
As172	11	0	0	1	1	2	1	42	4	1	0	0	92.5	1
As173	15	1	1	1	1	1	0	35	5	0	0	0	92.5	1
As174	8	0	1	1	1	2	1	27	2	0	1	0	90	0
As175	16	1	0	1	1	1	1	46	2	0	1	0	75	1
As176	13	1	1	1	1	2	1	43	2	0	1	0	80	0
As177	16	1	0	1	1	2	0	59	2	0	1	1	60	0
As178	10	0	0	1	1	1	1	47	2	0	1	0	82.5	0
As179	16	1	0	1	1	1	1	47	2	0	1	0	85	0
As180	16	1	1	1	1	2	1	44	2	1	1	0	85	0
As181	13	1	1	1	1	2	1	40	2	1	1	1	95	0
As182	9	0	1	1	1	1	1	39	2	1	1	0	95	0
As183	8	0	1	1	0	#NULL!	1	40	2	1	1	0	77.5	0
As184	16	1	1	1	1	2	1	39	2	0	1	0	97.5	0
As185	9	0	0	1	1	1	0	40	5	1	0	0	95	0
As186	11	0	1	1	1	2	1	49	2	1	1	1	97.5	0
As187	14	1	1	1	1	2	1	49	2	0	1	0	97.5	0
As188	10	0	0	1	1	2	1	39	2	1	1	0	85	0
As189	9	0	1	1	1	2	1	36	2	1	1	0	85	0
As190	10	0	1	1	1	2	1	42	2	0	0	1	87.5	0
As191	11	0	1	1	1	1	1	37	2	0	1	0	97.5	0
As192	11	0	1	1	1	1	1	40	2	0	1	0	87.5	0
As193	13	1	1	1	1	2	1	41	2	0	1	0	47.5	1
As194	9	0	0	1	1	1	1	43	2	1	1	0	100	0
As195	8	0	0	1	1	1	1	35	2	0	1	0	70	1
As196	13	1	1	1	1	1	1	42	2	0	1	0	90	0
As197	17	1	1	1	1	1	1	42	2	1	1	0	77.5	0
As198	9	0	0	1	1	2	1	42	2	1	1	1	92.5	0
As199	10	0	1	1	1	1	1	33	3	0	1	0	75	0
As200	16	1	0	1	1	1	1	45	2	0	1	0	80	0
As201	11	0	1	1	1	2	1	40	2	1	1	0	100	0
As202	13	1	1	1	1	1	0	#NULL!	2	0	1	0	100	0
As203	14	1	0	1	1	2	1	40	5	1	0	1	95	0
As204	11	0	1	1	1	2	1	37	2	1	1	0	32.5	1
As205	9	0	1	1	1	1	1	47	5	1	0	1	87.5	0
As206	12	0	1	1	1	1	1	30	2	1	1	0	90	0
As207	9	0	1	1	1	2	1	38	2	1	1	0	90	0
As208	12	0	0	1	1	2	1	40	2	0	1	0	85	0
As209	10	0	1	1	1	2	1	36	2	0	1	0	75	0
As210	16	1	0	1	1	1	1	47	2	1	1	0	97.5	0
As211	18	1	0	1	1	2	1	45	5	1	0	1	97.5	0
As212	17	1	1	1	1	1	0	49	2	0	1	0	100	0
As213	17	1	0	1	1	1	0	48	5	0	0	0	80	1
As214	13	1	0	1	1	1	1	47	2	0	1	0	95	0
As215	16	1	0	1	1	2	1	46	2	0	1	0	95	0
As216	11	0	0	1	1	2	1	49	2	1	1	0	65	1
As217	13	1	0	1	1	1	1	46	2	1	1	0	100	0
As218	11	0	0	1	1	1	1	45	2	1	1	1	95	0
As219	17	1	0	1	1	2	1	49	2	0	1	0	100	0
As220	16	1	0	1	1	1	1	55	5	1	0	0	100	0
As221	12	0	0	1	1	1	1	43	2	0	1	0	92.5	0
As222	15	1	0	1	1	1	1	45	2	1	1	0	92.5	0
As223	14	1	0	1	1	2	0	46	2	0	1	0	92.5	0
As224	15	1	0	1	1	2	1	46	2	0	1	0	87.5	0
As225	15	1	0	1	1	2	1	70	6	0	0	0	85	0
As226	13	1	0	1	1	2	1	34	3	0	1	1	72.5	0
As227	15	1	0	1	1	1	1	51	5	0	0	0	92.5	0
As228	13	1	0	1	1	1	1	47	2	1	1	0	97.5	0
As229	10	0	0	1	1	2	1	43	2	1	1	1	60	0
As230	9	0	0	1	1	2	1	33	2	0	1	1	85	1
As231	11	0	0	1	1	1	1	45	6	1	0	0	97.5	0
As232	8	0	0	1	1	2	1	38	5	0	0	1	75	0
As233	12	0	1	1	1	2	1	43	2	0	1	1	100	0
As234	10	0	0	1	1	1	1	32	2	0	1	1	97.5	0
As235	17	1	0	1	1	1	0	45	2	0	1	0	90	0
As236	12	0	1	1	1	1	1	40	2	1	1	1	62.5	1
As237	8	0	0	1	1	1	1	45	3	1	1	0	82.5	0
As238	13	1	0	1	1	1	1	38	2	0	1	0	85	0
As239	13	1	1	1	1	2	0	44	2	0	1	0	85	0
As240	13	1	1	1	1	1	1	43	2	1	1	1	57.5	0
As241	9	0	0	1	1	2	1	31	2	1	1	0	90	0
As242	17	1	0	1	1	2	1	50	2	1	1	0	100	0
As243	10	0	0	1	1	1	1	34	2	0	1	0	90	0
As244	15	1	0	1	1	1	1	43	1	1	0	0	97.5	0
As245	10	0	0	1	1	1	1	40	2	0	1	0	95	0
As246	17	1	0	1	1	1	1	45	2	1	1	0	97.5	0
As247	15	1	0	1	1	2	1	41	2	0	1	0	95	0
As248	17	1	0	1	1	#NULL!	1	53	2	1	1	1	100	0
As249	15	1	0	1	0	1	1	45	2	0	1	0	87.5	0
As250	9	0	0	1	1	1	1	37	2	0	1	0	72.5	0
As251	9	0	0	1	1	1	1	43	2	1	1	0	95	0
As252	12	0	0	1	1	1	1	41	2	0	1	1	97.5	0
As253	17	1	0	1	0	#NULL!	1	39	2	1	1	1	75	0
As254	16	1	0	1	1	2	1	39	5	0	0	1	87.5	0
As255	9	0	0	1	1	1	0	36	5	0	0	0	100	0
As256	11	0	0	1	1	2	1	49	2	0	1	0	80	1
As257	10	0	0	1	1	1	1	33	2	0	1	0	95	0
As258	10	0	0	1	1	1	1	37	2	1	1	1	90	0
As259	9	0	0	1	1	1	1	34	2	0	1	0	72.5	0
As260	14	1	1	1	1	2	1	41	2	0	1	0	95	0
As261	10	0	0	1	0	2	1	38	2	0	1	0	100	0
As262	12	0	0	1	1	2	1	48	2	1	1	1	80	1
As263	13	1	0	1	1	2	1	40	2	1	1	0	85	0
As264	10	0	0	1	1	2	1	37	2	0	1	0	100	0
As265	15	1	0	1	1	1	1	45	2	0	1	0	80	1
As266	13	1	1	1	1	1	0	43	5	1	0	0	80	0
As267	11	0	0	1	1	1	1	45	1	0	0	0	95	0
As268	17	1	0	1	1	2	0	53	2	0	1	0	85	1
As269	12	0	0	1	1	2	1	35	2	0	1	0	85	0
As270	14	1	1	1	1	1	1	42	5	1	0	1	77.5	0
As271	14	1	1	1	1	1	1	44	5	0	0	0	92.5	0
As272	13	1	0	1	1	2	1	35	2	0	1	0	90	0
As273	13	1	0	1	1	2	1	35	2	0	1	0	85	1
As274	13	1	1	1	1	1	1	42	2	1	1	0	82.5	0
As275	14	1	1	1	1	2	1	43	2	1	1	0	85	0
As276	10	0	1	1	1	2	1	32	2	0	1	1	72.5	0
As277	11	0	1	1	1	1	1	31	2	1	1	0	82.5	1
As278	9	0	1	1	1	2	1	35	4	0	0	1	60	1
As279	11	0	1	1	1	1	1	44	5	1	0	1	100	0
As280	8	0	0	1	1	1	0	69	2	0	0	0	92.5	0
As281	10	0	0	1	1	2	1	37	2	1	1	0	85	0
As282	14	1	1	1	1	2	1	33	5	0	0	0	67.5	0
As283	8	0	0	1	1	#NULL!	1	40	2	1	1	0	92.5	0
As284	12	0	0	1	1	1	1	43	2	0	1	0	92.5	0
As285	12	0	0	1	1	1	1	40	2	1	1	0	97.5	0
As286	8	0	1	1	1	1	1	38	2	1	1	1	50	0
As287	8	0	0	1	1	2	0	43	2	0	1	0	60	0
As288	15	1	0	1	1	1	0	50	2	1	1	0	97.5	0
As289	13	1	0	1	1	2	0	44	2	1	1	0	95	0
As290	16	1	1	1	1	1	0	44	2	1	1	0	77.5	0
As291	11	0	1	1	1	1	1	38	2	0	1	0	75	0
As292	11	0	0	1	1	2	1	41	2	1	1	0	100	0
As293	10	0	0	1	1	1	1	38	2	0	1	0	95	0
As294	10	0	0	1	1	2	1	43	5	1	0	0	87.5	0
As295	15	1	0	1	1	1	1	47	2	0	1	1	87.5	0
As296	14	1	0	1	1	1	1	45	2	0	1	0	97.5	0
As297	9	0	0	1	1	1	1	35	2	0	1	0	75	0
As298	15	1	1	1	1	2	1	37	2	0	1	1	92.5	0
As299	16	1	1	1	1	1	1	44	2	0	1	1	92.5	0
As300	16	1	1	1	1	1	1	43	2	0	1	0	92.5	0
As301	15	1	0	1	1	2	1	46	2	1	1	0	77.5	0
As302	12	0	1	1	1	1	1	35	2	0	1	1	95	0
As303	11	0	0	1	1	2	1	36	1	0	0	0	77.5	0
Ep01	17	1	1	2	1	1	1	46	2	1	1	0	92.5	0
Ep02	15	1	1	2	1	1	0	43	2	1	1	0	100	0
Ep03	15	1	1	2	1	1	1	42	2	0	1	0	100	0
Ep04	10	0	1	2	1	#NULL!	1	36	2	0	1	0	95	0
Ep05	11	0	0	2	1	#NULL!	1	40	5	0	0	1	100	0
Ep06	11	0	1	2	1	#NULL!	1	35	4	0	0	0	80	0
Ep07	13	1	1	2	1	1	1	38	2	0	1	0	95	0
Ep08	14	1	1	2	1	1	1	48	5	0	0	0	65	0
Ep09	8	0	1	2	1	1	1	40	2	1	1	1	50	1
Ep10	8	0	0	2	1	2	1	37	2	0	1	0	52.5	1
Ep11	8	0	1	2	0	#NULL!	1	39	2	1	1	1	100	1
Ep12	13	1	0	2	0	1	1	43	2	1	1	1	85	0
Ep13	11	0	1	2	1	#NULL!	1	38	2	1	1	0	47.5	1
Ep14	8	0	0	2	1	1	0	36	2	0	1	0	90	0
Ep15	13	1	0	2	1	1	1	37	5	0	0	0	75	1
Ep16	9	0	1	2	0	1	1	39	2	1	1	0	90	0
Ep17	13	1	1	2	1	1	1	37	2	1	1	0	97.5	0
Ep18	13	1	1	2	1	2	1	43	2	0	1	1	85	1
Ep19	12	0	0	2	1	#NULL!	1	34	2	1	1	0	92.5	0
Ep20	8	0	1	2	1	#NULL!	1	37	1	0	0	0	87.5	1
Ep21	8	0	1	2	1	#NULL!	1	41	2	1	1	0	90	0
Ep22	9	0	1	2	0	1	1	34	5	0	0	0	57.5	1
Ep23	11	0	0	2	1	1	1	36	2	0	1	0	42.5	1
Ep24	8	0	1	2	1	2	1	46	5	0	0	0	77.5	0
Ep25	15	1	0	2	1	1	1	39	2	0	1	0	92.5	0
Ep26	11	0	1	2	1	2	1	32	5	0	0	0	90	0
Ep27	18	1	0	2	1	2	1	53	2	0	1	0	77.5	0
Ep28	12	0	0	2	1	1	0	47	2	0	1	0	97.5	0
Ep29	11	0	1	2	1	2	1	44	6	0	0	0	87.5	0
Ep30	10	0	1	2	1	1	1	31	2	0	1	1	60	1
Ep31	10	0	0	2	1	2	1	33	2	0	1	0	65	1
Ep32	15	1	0	2	1	1	0	47	2	0	1	0	90	0
Ep33	15	1	1	2	1	1	1	37	2	1	1	0	95	0
Ep34	13	1	0	2	1	1	1	32	3	0	1	1	95	0
Ep35	12	0	0	2	1	#NULL!	1	36	1	0	0	1	97.5	0
Ep36	8	0	1	2	1	2	1	40	2	0	1	0	50	1
Ep37	13	1	1	2	1	2	0	46	2	0	1	0	15	1
Ep38	15	1	0	2	1	2	0	43	2	0	1	0	85	0
Ep39	10	0	0	2	1	1	1	36	2	0	1	0	92.5	0
Ep40	11	0	0	2	1	1	1	34	5	0	0	1	60	1
Ep41	11	0	0	2	1	2	1	40	2	1	1	0	82.5	1
Ep42	13	1	0	2	1	#NULL!	1	38	2	0	1	0	85	1
Ep43	10	0	0	2	1	#NULL!	1	38	2	1	1	0	100	0
Ep44	10	0	0	2	1	2	1	36	2	0	1	1	57.5	1
Ep45	11	0	1	2	1	#NULL!	1	41	2	0	1	0	100	0
Ep46	15	1	1	2	1	1	1	50	5	0	0	1	72.5	0
Ep47	13	1	0	2	1	1	1	48	2	0	1	0	92.5	0
Ep48	11	0	1	2	1	1	1	45	2	1	1	1	75	0
Ep49	9	0	0	2	1	1	1	44	6	0	0	1	80	0
Ep50	12	0	1	2	1	#NULL!	1	36	2	0	1	1	95	0
Ep51	11	0	1	2	1	#NULL!	0	38	2	0	1	0	95	1
Ep52	10	0	0	2	1	2	1	37	3	0	1	0	100	0
Ep53	10	0	0	2	0	1	0	60	2	1	1	0	97.5	0
Ep54	14	1	0	2	1	1	1	44	2	0	1	0	77.5	1
Ep55	15	1	1	2	1	#NULL!	1	46	1	0	0	0	80	1
Ep56	12	0	0	2	1	#NULL!	1	40	3	1	1	1	77.5	1
Ep57	11	0	0	2	1	#NULL!	1	43	2	0	1	0	87.5	1
Ep58	16	1	1	2	1	1	1	43	2	0	1	0	100	0
Ep59	9	0	1	2	1	#NULL!	1	32	3	1	1	0	67.5	0
Ep60	13	1	0	2	1	1	1	36	2	0	1	0	95	0
Ep61	10	0	0	2	0	1	1	57	2	0	0	0	80	0
Ep62	10	0	1	2	0	#NULL!	1	40	1	0	0	0	80	0
Ep63	13	1	1	2	1	#NULL!	1	46	2	0	1	0	92.5	0
Ep64	9	0	0	2	1	#NULL!	0	39	2	1	1	0	85	0
Ep65	9	0	1	2	1	#NULL!	0	39	2	0	0	0	100	0
Ep66	11	0	1	2	1	#NULL!	1	47	3	1	1	0	100	0
Ep67	10	0	1	2	0	#NULL!	1	32	3	0	1	1	100	1
Ep68	14	1	1	2	1	1	1	43	2	1	1	0	92.5	0
Ep69	16	1	1	2	1	1	1	48	2	0	1	0	97.5	0
Ep70	17	1	1	2	1	2	1	47	5	1	0	0	82.5	0
Ep71	15	1	0	2	1	#NULL!	1	49	5	0	0	0	100	0
Ep72	17	1	0	2	1	1	1	43	2	0	1	1	62.5	1
Ep73	10	0	1	2	1	1	1	40	2	1	1	0	97.5	0
Ep74	10	0	1	2	1	#NULL!	0	42	2	1	1	0	100	0
Ep75	14	1	0	2	1	1	1	44	5	1	0	1	65	1
Ep76	14	1	0	2	1	1	1	37	5	0	0	0	82.5	1
Ep77	15	1	0	2	0	1	0	44	2	0	1	1	100	0
Ep78	8	0	0	2	1	#NULL!	1	34	2	0	1	0	95	0
Ep79	15	1	0	2	1	#NULL!	1	50	2	1	1	0	95	1
Ep80	8	0	0	2	1	#NULL!	1	40	2	1	1	0	70	1
Ep81	13	1	0	2	1	1	1	46	2	0	1	1	65	0
Ep82	8	0	0	2	0	1	1	33	2	0	1	0	55	1
Ep83	8	0	0	2	0	1	1	33	2	0	1	0	50	1
Ep84	13	1	0	2	1	1	1	46	2	0	1	0	85	1
Ep85	11	0	0	2	1	#NULL!	0	43	5	1	0	0	85	0
Ep86	8	0	0	2	1	2	1	43	5	1	0	0	72.5	1
Ep87	18	1	1	2	1	1	1	52	2	1	1	0	95	0
Ep88	10	0	1	2	1	2	1	45	2	0	0	1	30	1
Ep89	18	1	1	2	1	1	1	38	2	0	1	0	95	0
Ep90	10	0	1	2	1	#NULL!	1	36	2	0	1	1	90	0
Ep91	12	0	1	2	1	1	1	40	2	0	1	0	60	0
Ep92	16	1	0	2	1	#NULL!	1	39	4	1	0	0	95	0
Ep93	14	1	0	2	0	1	1	46	2	0	1	0	62.5	0
Ep94	14	1	0	2	1	1	1	46	2	0	1	0	92.5	0
Ep95	11	0	1	2	1	1	1	33	2	0	1	0	57.5	1
Ep96	9	0	0	2	1	2	0	38	2	1	1	0	67.5	0
Ep97	17	1	1	2	1	1	1	73	6	0	0	0	75	0
Ep98	16	1	1	2	1	#NULL!	1	28	2	1	1	0	95	0
Cp01	11	0	1	3	0	#NULL!	1	46	2	0	1	0	82.5	0
Cp02	13	1	1	3	1	2	1	49	2	1	1	0	90	0
Cp03	8	0	1	3	0	1	1	35	2	0	1	0	97.5	0
Cp04	12	0	1	3	0	2	1	32	5	0	0	0	40	1
Cp05	8	0	1	3	1	1	1	42	2	0	1	1	52.5	0
Cp06	11	0	1	3	0	1	1	50	2	0	1	0	85	0
Cp07	15	1	0	3	0	2	1	45	2	1	1	0	90	0
Cp08	10	0	1	3	0	2	1	44	2	1	1	1	92.5	0
Cp09	11	0	0	3	0	1	1	34	2	0	1	0	60	0
Cp10	12	0	1	3	0	1	1	38	2	0	1	1	90	0
Cp11	16	1	0	3	0	2	1	36	2	0	1	1	82.5	0
Cp12	8	0	1	3	0	1	1	41	2	0	1	0	47.5	0
Cp13	17	1	0	3	1	1	1	40	2	0	1	1	75	0
Cp14	11	0	0	3	0	1	1	37	2	0	1	#NULL!	100	0
Cp15	8	0	1	3	0	1	0	37	2	0	1	0	75	1
Cp16	9	0	1	3	0	1	1	41	2	0	1	0	82.5	0
Cp17	16	1	1	3	0	1	1	49	2	0	1	0	95	0
Cp18	15	1	0	3	1	1	1	43	6	0	0	1	97.5	0
Cp19	9	0	1	3	0	1	1	32	1	0	0	0	87.5	0
Cp20	8	0	0	3	0	1	1	38	2	0	1	0	77.5	0
Cp21	13	1	0	3	0	1	1	36	2	1	1	0	57.5	1
Cp22	9	0	0	3	0	1	0	41	2	1	1	0	67.5	1
Cp23	14	1	0	3	1	2	1	43	5	1	0	0	47.5	1
Cp24	16	1	1	3	0	1	1	46	2	0	1	0	82.5	0
Cp25	8	0	1	3	0	1	1	39	2	0	1	0	92.5	0
Cp26	14	1	1	3	0	1	1	38	2	0	1	0	90	0
Cp27	8	0	0	3	1	1	0	40	2	1	1	0	50	1
Cp28	11	0	0	3	1	1	1	53	3	1	1	0	87.5	0
Cp29	11	0	0	3	0	1	1	36	2	0	1	0	77.5	0
Cp30	15	1	0	3	0	1	1	47	2	0	1	0	57.5	1
Cp31	14	1	1	3	1	2	1	39	2	0	1	1	60	1
Cp32	13	1	1	3	0	1	1	39	2	0	1	0	55	1
Cp33	11	0	1	3	1	2	1	37	2	1	1	0	97.5	0
Cp34	13	1	0	3	0	2	1	43	2	1	1	0	42.5	1
Cp35	11	0	0	3	0	1	0	45	2	1	1	0	85	0
Cp36	10	0	1	3	1	2	0	37	2	0	1	0	70	0
Cp37	10	0	1	3	0	1	1	45	5	1	0	1	70	1
Cp38	14	1	1	3	0	2	1	46	2	1	1	0	67.5	0
Cp39	8	0	0	3	0	1	1	40	2	0	1	0	67.5	0
Cp40	13	1	0	3	0	2	1	49	2	1	1	0	75	1
Cp41	8	0	0	3	1	1	1	26	1	1	0	0	100	0
Cp42	10	0	0	3	0	2	1	43	2	0	1	0	90	0
Cp43	11	0	1	3	0	1	1	36	3	1	1	0	95	0
Cp44	11	0	0	3	0	1	1	38	2	1	1	1	77.5	1
Cp45	9	0	1	3	0	2	1	35	2	0	1	0	77.5	0
Cp46	10	0	0	3	1	2	1	48	2	0	1	1	52.5	0
Cp47	16	1	1	3	0	2	1	47	2	0	1	0	65	0
Cp48	9	0	0	3	0	1	1	59	2	0	1	0	100	0
Cp49	10	0	0	3	0	1	0	49	3	1	1	0	45	0
Cp50	17	1	0	3	0	2	1	50	2	1	1	0	82.5	0
Cp51	16	1	0	3	0	1	1	47	5	1	0	1	77.5	0
Cp52	8	0	1	3	0	2	1	30	2	0	1	1	92.5	0
Cp53	12	0	0	3	0	1	1	44	2	1	1	1	80	0
Cp54	16	1	0	3	0	1	1	43	6	0	0	0	77.5	1
Cp55	18	1	0	3	1	1	1	41	2	0	1	0	80	0
Cp56	12	0	0	3	0	1	1	56	5	0	0	1	60	0
Cp57	10	0	0	3	0	1	1	47	5	0	0	0	85	0
Cp58	15	1	1	3	0	2	1	56	6	0	0	0	55	0
Cp59	13	1	1	3	0	1	1	38	2	0	1	0	92.5	0
Cp60	13	1	0	3	0	2	1	41	1	0	0	0	80	1
Cp61	14	1	0	3	1	1	1	44	2	0	1	1	57.5	0
Cp62	16	1	0	3	0	2	1	39	2	0	1	0	92.5	0
Cp63	11	0	0	3	0	1	1	38	2	0	1	0	100	0
Cp64	11	0	0	3	0	2	1	35	2	0	1	0	60	0
Cp65	16	1	0	3	0	2	0	44	3	1	1	0	52.5	1
Cp66	13	1	1	3	0	2	1	32	1	0	0	0	52.5	0
Cp67	9	0	1	3	1	2	0	54	2	0	1	0	95	0
Cp68	17	1	0	3	0	2	1	48	2	0	1	0	80	0
Cp69	16	1	0	3	1	2	1	44	2	0	1	0	77.5	0
Cp70	10	0	1	3	0	1	1	40	5	1	0	1	82.5	0
Cp71	14	1	0	3	1	1	1	52	1	0	0	0	80	0
Cp72	8	0	1	3	0	2	1	43	2	1	1	0	62.5	0
Cp73	11	0	0	3	1	1	1	41	2	0	1	0	92.5	0
Cp74	14	1	1	3	0	1	1	37	2	1	1	0	82.5	0
Cp75	15	1	0	3	0	2	1	44	2	0	1	0	85	0
Cp76	13	1	1	3	0	1	1	42	2	0	1	0	62.5	1
Cp77	14	1	1	3	0	1	1	41	2	1	1	1	87.5	0
Cp78	14	1	0	3	0	1	1	51	2	0	1	0	82.5	0
Cp79	8	0	0	3	0	1	1	36	2	0	1	1	90	0
Cp80	13	1	1	3	0	1	1	39	2	1	1	0	85	0
Cp81	16	1	0	3	0	1	1	50	2	0	1	1	85	0
Cp82	13	1	1	3	0	2	1	41	5	1	0	0	90	0
Cp83	15	1	0	3	1	#NULL!	1	45	2	0	1	1	40	1
Cp84	9	0	0	3	0	1	1	27	1	0	0	0	70	1
Cp85	10	0	1	3	1	2	1	37	5	1	0	0	72.5	0
Cp86	13	1	1	3	0	1	1	26	1	1	0	0	92.5	1
Cp87	9	0	0	3	0	1	1	45	2	1	1	0	97.5	0
Cp88	8	0	0	3	0	1	1	36	2	1	1	0	85	0
Cp89	15	1	1	3	1	1	1	40	2	0	0	0	85	1
Di01	17	1	1	4	1	#NULL!	0	51	2	1	1	1	52.5	0
Di02	8	0	1	4	1	#NULL!	0	41	2	1	1	0	80	0
Di03	9	0	1	4	1	#NULL!	1	41	2	1	1	0	95	0
Di04	13	1	1	4	1	#NULL!	1	47	2	1	1	0	85	0
Di05	13	1	1	4	1	#NULL!	1	42	2	1	1	0	82.5	0
Di06	15	1	1	4	1	1	0	46	2	0	1	1	90	0
Di07	15	1	1	4	1	#NULL!	0	39	4	0	0	0	82.5	0
Di08	10	0	1	4	1	2	0	47	2	1	1	0	97.5	0
Di09	10	0	0	4	1	1	0	37	2	0	1	1	90	0
Di10	11	0	0	4	1	#NULL!	0	48	3	1	1	1	100	0
Di11	9	0	0	4	1	#NULL!	0	39	2	1	1	0	100	0
Di12	12	0	1	4	1	2	0	42	3	0	1	0	67.5	0
Di13	14	1	1	4	1	#NULL!	0	46	3	0	1	0	87.5	1
Di14	18	1	1	4	1	2	0	56	2	0	1	0	90	0
Di15	18	1	1	4	1	#NULL!	0	43	2	0	1	0	85	0
Di16	16	1	1	4	1	2	0	51	2	1	1	0	92.5	0
Di17	15	1	1	4	1	#NULL!	0	39	3	1	1	1	67.5	0
Di18	15	1	0	4	1	#NULL!	0	41	2	1	1	0	82.5	0
Di19	14	1	0	4	1	#NULL!	0	35	2	0	1	0	85	0
Di20	14	1	0	4	1	1	0	47	2	0	1	#NULL!	92.5	0
Di21	14	1	0	4	1	1	0	47	2	0	1	1	90	0
Di22	14	1	0	4	1	2	0	43	2	0	1	0	72.5	0
Di23	14	1	1	4	1	2	0	42	2	1	1	1	75	0
Di24	13	1	0	4	1	2	0	36	2	0	1	0	72.5	0
Di25	13	1	0	4	1	1	0	43	2	1	1	1	67.5	0
Di26	18	1	1	4	1	#NULL!	0	47	2	1	1	1	95	0
Di27	12	0	1	4	1	2	0	43	2	1	1	0	90	0
Di28	12	0	1	4	1	#NULL!	0	36	2	1	1	1	52.5	0
Di29	11	0	0	4	1	2	0	48	#NULL!	1	0	0	97.5	0
Di30	11	0	1	4	1	1	0	52	2	1	1	0	100	0
Di31	11	0	1	4	1	2	0	35	2	0	1	1	95	0
Di32	10	0	0	4	1	1	0	40	2	0	1	1	87.5	1
Di33	10	0	1	4	1	1	0	45	2	0	1	0	95	0
Di34	10	0	0	4	1	1	0	41	3	1	0	1	97.5	0
Di35	9	0	0	4	1	#NULL!	0	35	3	0	1	1	72.5	1
Di36	18	1	1	4	1	1	0	48	2	0	1	0	100	0
Di37	17	1	1	4	1	2	0	37	2	0	1	1	50	1
Di38	16	1	1	4	1	1	0	49	2	0	1	0	100	0
Di39	15	1	0	4	1	2	0	47	2	0	1	0	80	0
Di40	10	0	1	4	1	#NULL!	0	39	2	1	1	0	75	0
Di41	12	0	0	4	1	1	0	40	2	1	1	1	95	0
Di42	17	1	1	4	1	#NULL!	0	46	2	1	1	0	47.5	1
Di43	8	0	0	4	1	#NULL!	0	42	2	1	1	1	85	0
Di44	15	1	0	4	1	#NULL!	0	41	2	0	1	1	80	0
Di45	16	1	0	4	1	1	0	44	2	1	1	0	67.5	0
Di46	15	1	1	4	1	#NULL!	1	44	2	1	1	0	82.5	0
Di47	13	1	1	4	1	#NULL!	0	47	2	0	1	0	85	0
Di48	16	1	1	4	1	#NULL!	0	46	2	0	1	1	60	1
Di49	8	0	0	4	1	2	0	36	2	1	1	0	95	0
Di50	8	0	0	4	1	1	0	35	2	1	1	0	95	0
Di51	14	1	1	4	1	#NULL!	0	43	2	1	1	1	82.5	0
Di52	14	1	1	4	1	2	0	40	2	0	1	0	77.5	0
Di53	11	0	0	4	1	#NULL!	0	29	2	0	1	1	75	0
Di54	16	1	1	4	1	#NULL!	0	56	2	0	1	0	87.5	1
Di55	13	1	1	4	1	#NULL!	0	49	2	1	1	1	95	0
Di56	14	1	0	4	1	#NULL!	0	43	2	0	1	1	82.5	0
Di57	8	0	0	4	1	1	0	36	2	1	1	1	97.5	0
Di58	17	1	1	4	1	#NULL!	1	59	#NULL!	0	1	0	77.5	1
Di59	12	0	1	4	1	1	0	41	2	0	1	0	77.5	0
Di60	15	1	0	4	1	1	0	47	2	0	1	0	92.5	0
Di61	17	1	1	4	1	1	0	47	2	0	1	0	95	0
Di62	16	1	0	4	1	#NULL!	0	50	2	0	1	0	65	0
Di63	16	1	0	4	1	1	0	38	2	0	1	0	92.5	0
Di64	11	0	1	4	1	1	0	43	2	0	1	0	80	0
Di65	17	1	1	4	1	2	0	40	2	0	1	0	80	1
Di66	13	1	0	4	1	#NULL!	0	43	2	0	1	0	92.5	0
Di67	12	0	0	4	1	1	0	44	2	0	1	0	90	0
Di68	17	1	1	4	1	1	0	47	2	0	1	0	97.5	0
Di69	17	1	1	4	1	1	0	41	3	1	0	0	97.5	0
Di70	8	0	1	4	1	1	0	45	2	0	1	0	80	0
Di71	17	1	1	4	1	#NULL!	1	50	2	0	1	0	57.5	0
Di72	9	0	0	4	1	1	0	38	2	1	1	0	77.5	0
Di73	14	1	0	4	1	#NULL!	1	40	3	1	0	0	45	1
Di74	11	0	1	4	1	#NULL!	0	37	2	0	1	0	97.5	0
Di75	10	0	0	4	1	#NULL!	0	47	2	1	1	0	90	0
Di76	14	1	0	4	1	1	0	40	2	0	1	0	82.5	0
Di77	12	0	0	4	1	1	0	33	1	1	0	0	97.5	0
Di78	9	0	1	4	1	#NULL!	0	37	2	1	1	0	85	0
Di79	9	0	1	4	1	1	0	32	2	1	1	0	95	0
Di80	11	0	1	4	1	1	0	45	2	0	1	0	97.5	0
Di81	14	1	1	4	1	1	0	48	2	0	1	0	62.5	1
Di82	11	0	1	4	1	#NULL!	0	37	2	0	1	0	75	0
Di83	17	1	1	4	1	#NULL!	0	45	2	1	1	0	45	1
Di84	9	0	0	4	1	#NULL!	0	42	2	0	1	0	42.5	1
Ob01	15	1	0	5	0	1	0	43	2	0	1	0	100	0
Ob02	13	1	1	5	1	1	1	45	2	0	1	0	100	0
Ob03	13	1	1	5	1	2	0	39	3	1	0	0	52.5	1
Ob04	10	0	1	5	0	1	0	38	2	0	1	0	100	0
Ob05	9	0	0	5	0	2	0	40	2	1	1	1	75	0
Ob06	11	0	1	5	1	2	0	41	2	0	1	0	67.5	0
Ob07	12	0	1	5	0	2	0	47	2	0	1	0	22.5	1
Ob08	12	0	0	5	0	2	0	41	2	0	1	#NULL!	100	0
Ob09	10	0	1	5	0	1	0	37	2	1	1	0	100	0
Ob10	16	1	1	5	0	2	0	40	2	0	1	1	75	0
Ob11	12	0	1	5	1	2	0	38	2	0	1	0	95	1
Ob12	12	0	0	5	0	2	0	42	1	0	0	0	97.5	0
Ob13	13	1	1	5	0	2	0	40	2	0	1	1	82.5	0
Ob14	13	1	0	5	1	2	0	42	2	0	1	1	92.5	0
Ob15	15	1	0	5	0	2	0	38	2	0	1	0	77.5	0
Ob16	12	0	1	5	1	2	0	42	2	0	1	0	82.5	0
Ob17	14	1	0	5	0	#NULL!	0	55	2	0	1	0	100	0
Ob18	17	1	1	5	1	2	0	38	2	0	1	0	67.5	1
Ob19	8	0	1	5	0	2	0	43	2	1	1	1	100	0
Ob20	17	1	1	5	0	2	0	45	2	0	1	0	70	0
Ob21	16	1	1	5	1	2	0	39	2	0	1	0	70	0
Ob22	16	1	1	5	1	2	0	40	3	0	1	0	60	0
Ob23	15	1	1	5	0	2	0	45	2	0	1	1	40	1
Ob24	17	1	1	5	1	#NULL!	0	48	2	1	1	1	35	1
Ob25	16	1	0	5	1	2	0	48	2	1	1	0	50	0
Ob26	11	0	0	5	1	2	0	39	2	0	1	0	97.5	0
Ob27	12	0	1	5	0	2	0	36	2	1	1	0	90	0
Ob28	13	1	1	5	0	2	0	45	4	0	0	1	62.5	0
Ob29	9	0	0	5	0	2	0	29	1	0	0	0	70	1
Ob30	14	1	1	5	0	2	0	38	2	0	1	0	95	0
Ob31	10	0	0	5	0	2	0	37	2	1	1	1	77.5	1
Ob32	15	1	1	5	0	2	1	39	2	0	1	0	42.5	0
Ob33	13	1	1	5	0	2	0	42	2	0	1	1	97.5	0
Ob34	15	1	0	5	1	2	0	42	2	0	1	1	65	1
Ob35	16	1	1	5	0	2	1	49	3	0	1	1	60	0
Ob36	15	1	0	5	0	1	0	44	2	0	1	1	80	0
Ob37	14	1	0	5	1	2	0	45	2	0	1	1	100	0
Ob38	11	0	1	5	0	2	0	34	2	0	1	0	100	0
Ob39	12	0	0	5	0	2	0	44	2	0	1	1	87.5	0
Ob40	17	1	1	5	0	2	0	38	3	0	1	0	67.5	0
Ob41	12	0	0	5	1	2	0	43	3	1	1	0	95	0
Ob42	11	0	1	5	1	2	0	41	3	0	1	1	85	0
Ob43	17	1	0	5	1	2	0	43	2	1	1	0	90	0
Ob44	13	1	1	5	0	1	1	43	2	0	1	0	57.5	0
Ob45	11	0	0	5	0	2	0	34	2	0	1	1	90	0
Ob46	12	0	0	5	0	2	0	42	2	0	1	0	95	0
Ob47	18	1	0	5	1	2	1	45	2	0	1	0	85	0
Ob48	14	1	0	5	1	2	0	41	2	1	1	0	82.5	0
Ob49	12	0	0	5	0	2	0	54	2	1	1	0	92.5	0
Ob50	10	0	0	5	0	2	0	44	4	1	0	1	90	0
Ob51	8	0	1	5	0	2	0	42	2	0	1	1	70	1
Ob52	14	1	0	5	0	#NULL!	0	48	2	0	1	0	65	0
Ob53	12	0	0	5	0	2	0	43	2	0	0	0	90	0
Ob54	15	1	1	5	0	2	0	39	2	0	1	0	75	0
Ob55	15	1	0	5	1	#NULL!	0	39	2	1	1	1	80	0
Ob56	17	1	0	5	0	2	0	39	3	0	1	1	67.5	1
Ob57	13	1	1	5	0	2	0	34	2	0	1	0	52.5	1
Ob58	14	1	1	5	0	2	0	42	2	0	1	0	65	1
Ob59	12	0	0	5	0	2	0	42	4	0	0	1	97.5	1
Ob60	8	0	0	5	0	2	0	46	2	0	1	0	100	1
Ob61	18	1	1	5	0	1	0	45	3	0	1	0	70	1
Ob62	14	1	1	5	1	2	0	42	4	0	0	1	85	0
Ob63	12	0	1	5	1	2	0	34	2	0	1	0	75	1
Ob64	17	1	0	5	0	2	0	46	2	0	1	0	82.5	0
Ob65	10	0	1	5	0	2	0	34	2	0	1	0	87.5	0
Ob66	14	1	0	5	0	1	0	44	2	0	1	1	85	1
Ob67	10	0	0	5	0	2	0	34	2	0	1	0	55	1
Ob68	8	0	1	5	0	2	0	40	2	0	1	1	72.5	1
Ob69	17	1	0	5	0	2	0	38	2	0	1	0	90	1
Ob70	8	0	1	5	0	2	0	45	2	0	1	0	85	0
Ob71	12	0	0	5	0	2	0	44	1	1	0	0	95	0
Ob72	12	0	1	5	0	2	0	43	2	1	1	1	82.5	0
Ob73	8	0	1	5	1	2	0	38	2	1	1	1	100	0
Ob74	15	1	0	5	0	2	0	50	1	0	0	0	65	0
Ob75	13	1	0	5	1	2	0	42	2	0	1	0	70	0
Ob76	14	1	0	5	0	2	0	44	2	0	1	0	97.5	0
Ob77	16	1	0	5	0	2	0	44	2	1	1	0	100	0
Ob78	13	1	1	5	0	1	0	45	2	1	1	1	77.5	1
Ob79	8	0	0	5	1	2	0	33	2	1	1	0	95	0
Ob80	15	1	1	5	0	1	0	42	2	1	1	0	65	0
Ob81	13	1	1	5	1	2	0	44	#NULL!	1	0	0	90	0
Ob82	12	0	1	5	0	2	0	30	2	0	1	0	50	0
Ob83	14	1	0	5	0	2	0	41	4	0	0	1	92.5	0
Ob84	14	1	1	5	1	2	0	36	2	0	1	0	100	0
Ob85	17	1	0	5	0	2	0	52	2	0	1	0	77.5	0
Ob86	9	0	1	5	0	2	0	42	2	0	1	1	70	0
Ob87	14	1	1	5	1	2	0	37	3	0	1	0	75	0
Ob88	14	1	0	5	0	2	1	48	3	0	0	0	50	1
Ob89	15	1	1	5	0	2	0	38	2	0	1	0	77.5	0
Ob90	15	1	1	5	0	1	0	49	2	0	1	0	100	0
Ob91	17	1	1	5	0	1	0	42	2	0	1	0	92.5	0
Ob92	10	0	0	5	0	1	1	52	2	0	1	0	100	0
Ob93	10	0	1	5	1	1	1	37	2	0	1	0	60	0
Ob94	12	0	0	5	0	2	0	36	2	0	1	1	85	1
Ob95	9	0	1	5	0	2	0	30	2	0	1	1	85	0
Ob96	10	0	1	5	1	2	0	33	2	0	1	0	77.5	1
Ob97	14	1	0	5	0	2	0	43	3	1	1	1	65	0
Ob98	17	1	0	5	1	2	0	44	2	0	1	1	62.5	0
Ob99	13	1	1	5	0	2	0	33	2	0	1	0	80	1
Ob100	11	0	0	5	1	2	0	37	2	1	1	0	75	0
Ob101	14	1	0	5	1	2	0	54	2	0	1	1	87.5	1
Ob102	16	1	0	5	1	2	0	37	2	0	1	1	90	0
Ob103	8	0	1	5	0	1	0	37	2	0	1	1	77.5	0
Ob104	13	1	1	5	0	1	0	46	2	1	1	0	82.5	0
Ob105	17	1	0	5	0	2	0	45	3	1	1	1	100	0
Ob106	14	1	0	5	0	1	0	37	2	1	1	0	97.5	0
Ob107	14	1	1	5	0	1	0	41	2	1	1	0	62.5	0
Ob108	15	1	1	5	0	2	1	48	2	0	1	0	75	0
Ob109	16	1	1	5	0	2	1	43	2	0	1	0	87.5	0
Ob110	18	1	1	5	0	1	0	43	2	0	1	0	95	0
Ob111	16	1	1	5	1	2	0	42	2	0	1	0	35	1
Ob112	14	1	1	5	0	1	0	40	2	1	1	0	95	0
Ob113	13	1	1	5	0	1	0	42	2	1	1	0	92.5	0
Ob114	14	1	1	5	0	1	0	43	2	0	1	0	95	0
Ob115	12	0	1	5	0	2	0	39	3	0	1	1	100	0
Ob116	11	0	0	5	0	2	0	41	3	0	1	0	95	1
Ob117	15	1	0	5	0	2	1	48	2	0	1	0	80	0
Ob118	10	0	1	5	1	2	0	41	2	0	1	1	95	0
Ob119	12	0	1	5	0	2	0	44	2	0	1	0	100	0
Ob120	18	1	1	5	0	2	0	48	2	0	1	0	62.5	0
Ob121	12	0	1	5	1	2	0	34	2	1	1	0	82.5	0
Ob122	15	1	0	5	0	2	0	47	2	0	1	0	95	0
Ob123	13	1	0	5	0	1	1	41	2	0	1	0	75	0
Ob124	9	0	1	5	0	1	0	37	2	1	1	0	87.5	0
Ob125	14	1	1	5	1	2	0	44	2	0	1	0	67.5	1
Ob126	14	1	1	5	1	2	0	48	2	1	1	0	90	0
Ob127	15	1	0	5	0	2	0	38	2	0	1	0	70	1
Ob128	11	0	0	5	0	#NULL!	0	41	2	0	1	0	85	0
Ob129	16	1	1	5	1	1	0	34	2	0	1	0	87.5	1
Ob130	15	1	0	5	0	2	0	43	2	0	1	0	100	0
Ob131	11	0	1	5	0	2	0	37	2	0	1	0	95	0
Ob132	9	0	0	5	0	1	0	30	2	0	1	0	45	1
Ob133	14	1	0	5	0	2	0	44	2	0	1	0	75	0
Ob134	12	0	0	5	0	2	0	39	3	1	0	1	97.5	0
Ob135	8	0	1	5	0	2	0	36	2	0	1	0	80	1
Ob136	18	1	0	5	0	2	0	51	2	0	1	1	100	0
Ob137	14	1	1	5	1	2	0	43	3	1	0	0	55	0
Ob138	12	0	0	5	0	2	0	35	2	0	1	0	100	0
Ob139	10	0	1	5	0	2	0	45	2	1	1	0	100	0
Ob140	14	1	0	5	0	2	0	37	2	0	1	0	45	0
Ob141	12	0	1	5	1	1	0	46	3	1	1	1	90	0
Ob142	10	0	1	5	0	2	0	42	2	0	1	0	87.5	0
Ob143	10	0	0	5	0	2	0	48	2	1	1	0	87.5	0
Ob144	14	1	1	5	0	2	0	40	2	0	1	0	97.5	0
Ob145	8	0	0	5	0	2	0	32	2	0	1	0	80	0
Ob146	17	1	1	5	0	2	0	44	#NULL!	0	0	1	25	1
Ob147	12	0	1	5	0	1	1	51	2	0	1	0	97.5	0
Ob148	16	1	1	5	0	1	0	44	2	1	1	0	75	1
Ob149	16	1	1	5	0	2	0	36	2	1	1	0	87.5	0
Ob150	11	0	1	5	0	2	0	39	2	1	1	1	85	0
Ob151	9	0	1	5	1	2	0	41	2	0	1	0	90	0
Ob152	12	0	1	5	0	1	0	47	2	1	1	0	82.5	0
Ob153	8	0	0	5	0	2	0	41	2	1	1	0	95	1
Ob154	8	0	1	5	0	2	0	41	2	1	1	0	50	1
Ob155	9	0	1	5	0	2	0	33	2	1	1	0	97.5	0
Ob156	17	1	1	5	0	1	0	42	2	0	1	0	72.5	1
Ob157	17	1	0	5	0	2	0	46	2	1	1	0	97.5	0
Ob158	12	0	1	5	0	2	0	59	2	0	1	0	97.5	0
Ob159	8	0	0	5	0	2	0	40	2	1	1	0	100	0
Ob160	14	1	1	5	0	1	0	38	3	0	1	0	87.5	0
Ob161	14	1	1	5	1	2	0	52	3	1	1	0	37.5	1
Ob162	16	1	1	5	1	1	0	49	2	0	1	1	80	0
